# Supplementary material for: One–Step Synthesis of Three–Dimensional Na3V2(PO4)3/Carbon Frameworks as Promising Sodium–Ion Battery Cathode
Source: Nanomaterials (Basel). 2023 Jan 21;13(3):446. doi: 10.3390/nano13030446 (PMC9920691; doi:10.3390/nano13030446)
Supplement: Supplementary file 1 [file nanomaterials-13-00446-s001.zip]

Archive with 1 entries (1 files):
- nanomaterials-2175677-supplementary.pdf
